# Supplementary material for: Impact of Intramedullary Implants on Metallic Element Homeostasis in Children with Forearm Fractures
Source: J Clin Med. 2025 Nov 4;14(21):7829. doi: 10.3390/jcm14217829 (PMC12610260; doi:10.3390/jcm14217829)
Supplement: Supplementary file 1 [file jcm-14-07829-s001.zip]

Archive with 1 entries (1 files):
- jcm-3955473-supplementary.pdf
